# Supplementary material for: Novel 1,2,3-Triazole-sulphadiazine-ZnO Hybrids as Potent Antimicrobial Agents against Carbapenem Resistant Bacteria
Source: Antibiotics (Basel). 2022 Jul 7;11(7):916. doi: 10.3390/antibiotics11070916 (PMC9312158; doi:10.3390/antibiotics11070916)
Supplement: Supplementary file 1 [file antibiotics-11-00916-s001.zip]

Archive with 1 entries (1 files):
- antibiotics-1801590-supplementary.pdf
